# Supplementary material for: A global checklist of the Bombycoidea (Insecta: Lepidoptera)
Source: Biodivers Data J. 2018 Feb 12;(6):e22236. doi: 10.3897/BDJ.6.e22236 (PMC5904559; doi:10.3897/BDJ.6.e22236)
Supplement: XML Treatment for Bombycoidea [file BDJ.6.e22236-treatment1.xml]

<!DOCTYPE tp:taxon-treatment
  PUBLIC "-//TaxonX//DTD Taxonomic Treatment Publishing DTD v0 20100105//EN" "tax-treatment-NSO.dtd">
<tp:taxon-treatment xmlns:tp="http://www.plazi.org/taxpub"><tp:treatment-meta><mixed-citation publication-type="journal"><person-group><name><surname>Kitching</surname><given-names>Ian J</given-names></name><name><surname>Rougerie</surname><given-names>Rodolphe</given-names></name><name><surname>Zwick</surname><given-names>Andreas</given-names></name><name><surname>Hamilton</surname><given-names>Chris A</given-names></name><name><surname>St Laurent</surname><given-names>Ryan A</given-names></name><name><surname>Naumann</surname><given-names>Stefan</given-names></name><name><surname>Ballesteros Mejia</surname><given-names>Liliana</given-names></name><name><surname>Kawahara</surname><given-names>Akito Y</given-names></name></person-group><article-title>A global checklist of the <tp:taxon-name><tp:taxon-name-part taxon-name-part-type="superfamily">Bombycoidea</tp:taxon-name-part></tp:taxon-name> (<tp:taxon-name><tp:taxon-name-part taxon-name-part-type="class">Insecta</tp:taxon-name-part></tp:taxon-name>: <tp:taxon-name><tp:taxon-name-part taxon-name-part-type="order">Lepidoptera</tp:taxon-name-part></tp:taxon-name>)</article-title><source>Biodivers Data J</source><day>12</day><month>2</month><year>2018</year><volume>2018</volume><issue>6</issue><pub-id pub-id-type="doi">10.3897/BDJ.6.e22236</pub-id></mixed-citation></tp:treatment-meta><tp:nomenclature><tp:taxon-name>
              <tp:taxon-name-part taxon-name-part-type="superfamily">Bombycoidea</tp:taxon-name-part>
            </tp:taxon-name><tp:taxon-authority>Latreille, 1802</tp:taxon-authority><tp:nomenclature-citation-list><tp:nomenclature-citation><tp:taxon-name>
                  <tp:taxon-name-part taxon-name-part-type="superfamily">Bombycoidea</tp:taxon-name-part>
                </tp:taxon-name><comment>See table in Suppl. material <xref ref-type="supplementary-material" rid="S3910965">1</xref>.</comment></tp:nomenclature-citation></tp:nomenclature-citation-list></tp:nomenclature><tp:treatment-sec><!--Section generated to contain objects referenced in tp:taxon-treatment.--><supplementary-material xmlns:xlink="http://www.w3.org/1999/xlink" id="S3910965" orientation="portrait" position="float" xlink:type="simple"><label>Supplementary material 1</label><caption><p>Global <tp:taxon-name><tp:taxon-name-part taxon-name-part-type="superfamily">Bombycoidea</tp:taxon-name-part></tp:taxon-name> checklist</p></caption><p>Data type: Taxonomical checklist</p><p>Brief description: This table provides a list of 12,159 taxon names for the <tp:taxon-name><tp:taxon-name-part taxon-name-part-type="superfamily">Bombycoidea</tp:taxon-name-part></tp:taxon-name> superfamily. It includes both valid and synonymous names, with their authorship and information, when known, about the current genus+name binomen being an original combination or not.</p><p>File: oo_184138.xlsx</p><media xlink:href="bdj-06-e22236-s001.xlsx" mimetype="Microsoft Excel Document" mime-subtype="xlsx" position="float" orientation="portrait" xlink:type="simple"/><attrib specific-use="authors">Kitching IJK, Rougerie R, Zwick A, St Laurent R, Naumann S</attrib></supplementary-material></tp:treatment-sec></tp:taxon-treatment>
